# Supplementary material for: Intracellular antibody signalling is regulated by phosphorylation of the Fc receptor TRIM21
Source: eLife. 2018 Apr 18;7:e32660. doi: 10.7554/eLife.32660 (PMC5906095; doi:10.7554/eLife.32660)
Supplement: Supplementary file 2. [file elife-32660-supp2.xlsx]

## Sheet: Sheet1
Residue	S80E Reference	S80E 4 mM Gd	S80E 4 mM Gd/Ref	WT Reference	WT 4 mM Gd	WT 4mM GD/Ref	WT/S80E
1		1	1			1	1
2		1	1			1	1
3	8378964	944049	1	16895000	175000	1	1
4	9687220	0	1	14793000	72981	1	1
5	13809232	1653865	0.119765	17857000	527360	0.0295333	0.246594
6	12363298	1867096	0.151019	27658000	2722500	0.0984346	0.651802
7	22404612	5548378	0.247644	29381000	3610900	0.122896	0.496261
8	11836345	3139517	0.265244	50720000	27723000	0.546581	2.06067
9	10899507	2934562	0.269238	34551000	10449000	0.302418	1.12324
10	5956783	1933518	0.324591	35754000	10913000	0.305231	0.940354
11	12238412	1044917	0.0853801	36972000	6531100	0.176652	2.069
12	10827324	2759985	0.254909	53062000	34047000	0.641645	2.51715
13			1	36113000	12547000	1	1
14	11804006	5265309	0.446061	32510000	5444400	0.167469	0.375439
15	8085001	3692837	0.456752	31944000	14650000	0.458607	1.00406
16	8723356	6530861	0.748664	35031000	24671000	0.704268	0.9407
17	4418738	4219090	0.954818	25130000	24975000	0.993851	1.04088
18			1			1	1
19	16499126	13635834	0.826458	34177000	35312000	1.03319	1.25015
20	19064256	11018431	0.577963	31687000	31832000	1.0046	1.73817
21	12366781	4066879	0.328855	27716000	23109000	0.833766	2.53536
22	14775866	3427210	0.231946	38294000	27131000	0.708491	3.05455
23			1			1	1
24	11804006	5265309	0.446061	60634000	31033000	0.511803	1.14738
25	17439614	12888054	0.73901	30647000	28953000	0.944717	1.27835
26	18305806	11538155	0.6303	31122000	24510000	0.787538	1.24947
27			1			1	1
28	18593476	15153865	0.81501	29846000	28919000	0.968948	1.18888
29	11306236	9670055	0.855285	30761000	25365000	0.824577	0.964097
30	8036404	8729001	1.08618	21340000	21116000	0.989528	0.911014
31	6729764	7050001	1.04759	19593000	17996000	0.918494	0.876772
32	21037436	19676460	0.935307	43301000	39503000	0.912292	0.975393
33	12898362	11344073	0.879497	33147000	27246000	0.821982	0.934605
34	7421062	8627160	1.16252	32888000	30188000	0.917877	0.789556
35	11366819	10260549	0.902676	28534000	25259000	0.885204	0.980645
36	16499727	15384639	0.932418	30516000	32365000	1.06059	1.13746
37	24861086	20407310	0.820854	37542000	39550000	1.0535	1.28342
38	20061762	15291826	0.762237	35182000	29877000	0.849208	1.1141
39	22941104	13169698	0.574066	38011000	26066000	0.685756	1.19456
40	20962396	15927483	0.759812	35719000	33007000	0.924078	1.21619
41	19143108	16550834	0.864585	29721000	31133000	1.04752	1.21158
42	23824236	19403696	0.814452	87051000	38676000	0.444289	0.545506
43	31566428	23114512	0.73225	49701000	44469000	0.894724	1.22188
44	25026988	20294340	0.810898	43536000	38989000	0.895548	1.10439
45	22690028	14183982	0.62512	33970000	28475000	0.838225	1.3409
46	33576304	14443401	0.430166	52671000	28655000	0.54404	1.26472
47	4707875	1164931	0.247443	6714600	1934700	0.288139	1.16447
48	19504778	3141536	0.161065	25456000	6657400	0.26152	1.62369
49	13884545	1653014	0.119054	18146000	2210900	0.121837	1.02337
50	15594660	3665387	0.235041	25497000	7676300	0.301067	1.28091
51	80048664	24218216	0.302544	11539000	7393600	0.640751	2.11788
52	18609912	13770593	0.73996	30613000	26090000	0.852261	1.15177
53			1			1	1
54	19645986	16430526	0.83633	37066000	35487000	0.957401	1.14477
55	19988112	15648349	0.782883	34014000	31565000	0.927979	1.18534
56	19047452	13524347	0.710034	29118000	21608000	0.742068	1.04512
57	23218036	15119721	0.651206	34623000	25544000	0.737774	1.13294
58	25988798	7482526	0.287913	35783000	12129000	0.338967	1.17732
59	37873360	13574630	1			1	1
60	18206002	11484100	0.630786	32925000	23819000	0.723427	1.14687
61	14353565	3538458	0.246521	23845000	6805600	0.285406	1.15774
62	22868920	6600503	0.288623	32711000	11937000	0.364916	1.26433
63	27496984	15268207	0.555268	39975000	26941000	0.673936	1.21371
64	31837220	20167052	0.633443	51527000	38637000	0.749843	1.18376
65	26577468	16241658	0.611106	37407000	27827000	0.743894	1.21729
66			1			1	1
67	11149544	7678714	0.688702	29160000	20933000	0.717858	1.04233
68	3683771	180422	0.0489775	11614000	742090	0.0638967	1.30461
69	11426983	3018041	0.264115	29129000	7099900	0.243744	0.92287
70	6849332	4152666	0.606288	23011000	15120000	0.657059	1.08374
71	11171887	6995707	0.626188	37262000	26384000	0.708072	1.13077
72	14823744	7963787	0.537232	38756000	23438000	0.604754	1.12569
73	25718260	11843419	0.460506	75205000	20934000	0.278354	0.604451
74	9838123	6521622	0.662893	47965000	28166000	0.587232	0.885862
75	11321353	6163800	0.54444	40935000	28940000	0.706972	1.29853
76	12451503	3847093	0.308966	46619000	16598000	0.356025	1.15231
77	12143455	3653047	0.300824	39013000	20840000	0.534188	1.77575
78	9548440	3639936	0.381207	38383000	22351000	0.582311	1.52754
79	10838172	1069551	0.0986837	87051000	38676000	0.444289	4.50215
80	15902850	1329295	0.0835885	87051000	38676000	0.444289	5.31519
81	49783480	783954	0.0157473	38229000	17550000	0.460733	29.258
82	24266864	2226038	1			1	1
83	17694804	3214875	0.181685	75205000	38676000	0.51427	2.83056
84	20917696	1189481	0.0568648	54774000	5941200	0.108469	1.90748
85	21424914	3640002	0.169896	42876000	12125000	0.282797	1.66454
86	23337910	3437409	0.147289	38890000	2380000	0.0611995	0.415507
87	13177354	885500	0.0671986	22521000	3214000	0.142716	2.12379
88	14943796	1303524	0.0872284	34467000	4945600	0.14349	1.64499
89	12266832	1778351	0.144972	22397000	3568400	0.159325	1.099
90	15226230	1774504	0.116543	22882000	3717600	0.162469	1.39407
91	16438542	2667303	0.162259	47041000	28166000	0.598764	3.69017
92	15708523	2761491	0.175796	37429000	17333000	0.463092	2.63426
93	11314271	4605785	0.407077	26346000	20632000	0.783093	1.9237
94	6460512	3502278	0.542105	14965000	13508000	0.902674	1.66513
95	12332563	6362765	0.515932	53062000	34047000	0.641645	1.24366
96	9286229	4995586	0.537956	29306000	25836000	0.881585	1.63877
97	11763451	3616245	0.307414	29790000	24373000	0.81816	2.66143
98	9017958	790758	0.087687	20850000	11156000	0.535064	6.10197
99	13685389	399563	0.0291963	28876000	1451900	0.0502826	1.72222
100	11962061	3919654	0.327674	27663000	15042000	0.543759	1.65945
101	6810999	3985045	0.58509	47965000	28166000	0.587232	1.00366
102	12329550	7239356	0.587155	28390000	20528000	0.72308	1.2315
103	13491597	9749877	0.722663	35004000	28551000	0.81565	1.12867
104	12798445	10702624	0.836244	32899000	31856000	0.968277	1.15789
105	12704415	10115054	0.796184	34438000	29710000	0.86271	1.08356
106	17968120	12367890	0.688324	37281000	30272000	0.812002	1.17968
107	11219899	9401952	0.837971	34594000	30909000	0.893474	1.06623
108	12159158	10066028	0.827856	30560000	32470000	1.06248	1.28341
109	17543656	12720780	0.725093	44981000	41020000	0.911945	1.25769
110	19205676	9822805	0.511453	47964000	30845000	0.643088	1.25737
111	10107187	7187824	0.71116	29682000	25928000	0.873531	1.22832
112	9123951	5782559	0.633778	23491000	19694000	0.838337	1.32276
113	8766529	787483	0.0898284	22416000	2269900	0.101261	1.12728
114	8805667	1964605	0.223107	24268000	7798200	0.321342	1.4403
115	11116767	4938207	0.444213	28099000	20728000	0.737673	1.66063
116	16593574	7600572	0.458043	28094000	19620000	0.69838	1.5247
117	9588340	4040832	0.421432	23192000	13486000	0.58147	1.37975
118	8336937	3595062	0.431221	17373000	15471000	0.890474	2.06501
119			1	14466000	2855600	1	1
120	11680743	6342269	0.542968	53062000	34047000	0.641645	1.18174
121	2947880	2362329	0.801365	9791800	9779000	0.99869	1.24624
122			1			1	1
123			1			1	1
124	10370018	7113812	0.685998	21231000	19256000	0.906948	1.32209
125	10561121	5219957	0.494262	26343000	15531000	0.589578	1.19285
126	27757168	9863579	0.355352	39228000	34275000	0.87374	2.4588
127	12666157	9032965	0.713158	34355000	28405000	0.826819	1.15938
128			1			1	1
129	17906104	5699727	0.318312	46264000	25274000	0.546299	1.71624
130
131
132
